# Supplementary material for: Toward Genotype-Informed Dosing of Voriconazole: Head-to-Head Simulations Across CYP2C19 Phenotypes Using Population Pharmacokinetic Models
Source: Pharmaceutics. 2025 Oct 28;17(11):1398. doi: 10.3390/pharmaceutics17111398 (PMC12655191; doi:10.3390/pharmaceutics17111398)
Supplement: Supplementary file 1 [file pharmaceutics-17-01398-s001.zip]

Archive with 1 entries (1 files):
- pharmaceutics-3925023-supplementary.pdf
